# Supplementary material for: Common genetic variation in the Angelman syndrome imprinting centre affects the imprinting of chromosome 15
Source: Eur J Hum Genet. 2020 Mar 9;28(6):835–9. doi: 10.1038/s41431-020-0595-y (PMC7253442; doi:10.1038/s41431-020-0595-y)
Supplement: Supplementary file 2 — Supplementary Table 1 [file 41431_2020_595_MOESM2_ESM.xlsx]

## Sheet: Supplementary Table 1
				Family	Cohort*	Haplotype patient		Haplotype mother		Haploytpe father
						maternally inherited	paternally inherited	non-transmitted haplotype	transmitted haplotype	non-transmitted haplotype	transmitted haplotype
Seq parents vorhanden, kurzes beim Pat nicht	nur Papierform! Als Lymen		no DNA	1	1	H-AS4	H-AS3	H-AS2	H-AS4	H-AS5	H-AS3
Seq parents vorhanden	nur Papierform!		√	2	1	H-AS1	H-AS1	H-AS1	H-AS1	H-AS3	H-AS1
Seq parents vorhanden	nur Papierform!		√	3	2	H-AS1	H-AS1	H-AS1	H-AS1	H-AS1	H-AS1
Seq parents vorhanden	nur Papierform!		√	4	1	H-AS2	H-AS4	H-AS1	H-AS2	H-AS2	H-AS4
Seq parents vorhanden	nur Papierform!		√	5	1	H-AS2	H-AS1	H-AS2	H-AS2	H-AS1	H-AS1
Seq parents vorhanden	√ - CZ		√	6	1	H-AS2	H-AS1	H-AS2	H-AS2	H-AS3	H-AS1
Seq parents vorhanden, kurzes beim Pat nicht	-		no DNA	7	1	H-AS1	H-AS2	H-AS2	H-AS1	H-AS2	H-AS2
Seq parents vorhanden	nur Papierform! Nur M-Nr! M11132		√	8	1	H-AS4	H-AS5	H-AS4	H-AS4	H-AS1	H-AS5
Seq parents vorhanden	nur Papierform! - M.Nr! M12625		√	9	1	H-AS2	H-AS4	H-AS1	H-AS2	H-AS1	H-AS4
Seq parents vorhanden	nur Papierform! - M.Nr! M12412		√	10	1	H-AS5	H-AS1	H-AS3	H-AS5	H-AS1	H-AS1
Seq parents vorhanden	nur Papierform!		√	11	1	H-AS5	H-AS2	H-AS2	H-AS5	H-AS4	H-AS2
Seq parents vorhanden	nur Papierform!		√	12	1	H-AS1	H-AS1	H-AS3	H-AS1	H-AS5	H-AS1
Seq parents vorhanden	nur Papierform!		√	13	1	H-AS1	H-AS1	H-AS1	H-AS1	H-AS1	H-AS1
Seq parents vorhanden	nur Papierform! Nur M-Nr! M15129		√	14	1	H-AS1	H-AS1	H-AS2	H-AS1	H-AS2	H-AS1
Seq parents vorhanden	√ - CZ		√	15	1	H-AS5	H-AS1	H-AS1	H-AS5	H-AS1	H-AS1
Seq parents vorhanden	nur Papierform!		√	16	1	H-AS3	H-AS1	H-AS1	H-AS3	H-AS1	H-AS1
Seq parents vorhanden, kurzes beim Pat nicht	nur Papierform!		no DNA	17	1	H-AS3	H-AS2	H-AS1	H-AS3	H-AS2	H-AS2
Seq parents vorhanden	nur Papierform!		√	18	1	H-AS1	H-AS1	H-AS2	H-AS1	H-AS1	H-AS1
Seq parents vorhanden, kurzes beim Pat nicht	nur Papierform!		no DNA	19	1	H-AS3	H-AS1	H-AS2	H-AS3	H-AS1	H-AS1
Seq parents vorhanden	nur Papierform!		√	20	1	H-AS1	H-AS2	H-AS1	H-AS1	H-AS1	H-AS2
Seq parents vorhanden	einen gibt es in Papierform!		√	21	1	H-AS4	H-AS4	H-AS1	H-AS4	H-AS4	H-AS4
Seq parents vorhanden	nur Papierform!		√	22	1	H-AS1	H-AS1	H-AS1	H-AS1	H-AS1	H-AS1
Seq parents vorhanden	-		√	23	1	H-AS3	H-AS3	H-AS4	H-AS3	H-AS4	H-AS3
Seq parents vorhanden	√ - rausgesucht		√	24	1	H-AS2	H-AS4	H-AS2	H-AS2	H-AS1	H-AS4
Seq parents vorhanden	einen gibt es in Papierform!		√	25	1	H-AS2	H-AS1	H-AS4	H-AS2	H-AS3	H-AS1
Seq parents vorhanden	√ - CZ		√	26	1	H-AS1	H-AS1	H-AS2	H-AS1	H-AS1	H-AS1
Seq parents vorhanden	√ - rausgesucht		√	27	1	H-AS1	H-AS5	H-AS1	H-AS1	H-AS2	H-AS5
Seq parents vorhanden	√ - CZ		√	28	1	H-AS5	H-AS2	H-AS1	H-AS5	H-AS1	H-AS2
Seq parents vorhanden	√ - rausgesucht		√	29	1	H-AS1	H-AS1	H-AS4	H-AS1	H-AS1	H-AS1
Seq parents vorhanden	√ - rausgesucht		√	30	1	H-AS1	H-AS1	H-AS2	H-AS1	H-AS2	H-AS1
Seq parents vorhanden	√ - rausgesucht		√	31	1	H-AS2	H-AS1	H-AS1	H-AS2	H-AS1	H-AS1
Seq parents vorhanden	√ - CZ		√	32	1	H-AS4	H-AS2	H-AS1	H-AS4	H-AS1	H-AS2
Seq parents vorhanden	√ - steht nicht bei, wer das ist! - 2x		√	33	1	H-AS1	H-AS1	H-AS1	H-AS1	H-AS4	H-AS1
Seq parents vorhanden	einer ohne Bezeichnung mit TATG/Del		√	34	1	H-AS1	H-AS3	H-AS1	H-AS1	H-AS1	H-AS3
Seq parents vorhanden	√ - CZ		√	35	1	H-AS3	H-AS5	H-AS1	H-AS3	H-AS1	H-AS5
Seq parents vorhanden	√		√	36	1	H-AS2	H-AS1	H-AS1	H-AS2	H-AS1	H-AS1
Seq parents vorhanden	√ - CZ		√	37	1	H-AS1	H-AS4	H-AS5	H-AS1	H-AS1	H-AS4
Seq parents vorhanden	√ - CZ		√	38	1	H-AS3	H-AS5	H-AS2	H-AS3	H-AS2	H-AS5
Seq parents vorhanden	nur Papierform!		√	39	1	H-AS2	H-AS1	H-AS1	H-AS2	H-AS3	H-AS1
Seq parents vorhanden	√		√	40	1	H-AS1	H-AS1	H-AS1	H-AS1	H-AS2	H-AS1
Seq parents vorhanden	√		√	41	1	H-AS1	H-AS4	H-AS1	H-AS1	H-AS1	H-AS4
Seq parents vorhanden	√		√	42	1	H-AS1	H-AS1	H-AS1	H-AS1	H-AS1	H-AS1
Seq parents vorhanden	√		√	43	1	H-AS3	H-AS5	H-AS4	H-AS3	H-AS1	H-AS5
Seq parents vorhanden	nur Papierform!	in Ordner	√	44	1	H-AS3	H-AS3	H-AS2	H-AS3	H-AS5	H-AS3
Seq parents vorhanden	√		√	45	1	H-AS2	H-AS4	H-AS2	H-AS2	H-AS1	H-AS4
Seq parents vorhanden	√ - CZ		√	46	1	H-AS2	H-AS1	H-AS1	H-AS2	H-AS1	H-AS1
Seq parents vorhanden	√ - CZ		√	47	1	H-AS3	H-AS1	H-AS3	H-AS3	H-AS1	H-AS1
Seq parents vorhanden, kurzes beim Pat nicht	√ - CZ		no DNA	48	1	H-AS1	H-AS5	H-AS1	H-AS1	H-AS3	H-AS5
Seq parents vorhanden	√		√	49	2	H-AS2	H-AS1	H-AS5	H-AS2	H-AS1	H-AS1
Seq parents vorhanden	√		√	50	2	H-AS1	H-AS1	H-AS1	H-AS1	H-AS2	H-AS1
Seq parents vorhanden	√		√	51	2	H-AS5	H-AS3	H-AS5	H-AS5	H-AS3	H-AS3
Seq parents vorhanden	-		√	52	2	H-AS3	H-AS2	H-AS5	H-AS3	H-AS4	H-AS2
Seq parents vorhanden	√		√	53	2	H-AS2	H-AS1	H-AS1	H-AS2	H-AS3	H-AS1
Seq parents vorhanden	√		√	54	2	H-AS1	H-AS4	H-AS1	H-AS1	H-AS2	H-AS4
Seq parents vorhanden, kurzes beim Pat nicht	√		no DNA	55	2	H-AS4	H-AS1	H-AS1	H-AS4	H-AS2	H-AS1
Seq parents vorhanden	√		√	56	2	H-AS1	H-AS1	H-AS1	H-AS1	H-AS1	H-AS1
	√		√	57	2	H-AS3	H-AS1	H-AS1	H-AS3	H-AS1	H-AS1
	√		√	58	2	H-AS1	H-AS5	H-AS1	H-AS1	H-AS1	H-AS5
	√		√	59	2	H-AS5	H-AS1	H-AS5	H-AS5	H-AS2	H-AS1
	√		yes, but which patient?	60	2	H-AS1	H-AS3	H-AS1	H-AS1	H-AS2	H-AS3
	√		√	61	2	H-AS1	H-AS2	H-AS1	H-AS1	H-AS1	H-AS2
	√		√	62	2	H-AS1	H-AS5	H-AS2	H-AS1	H-AS1	H-AS5
	√		√	63	2	H-AS3	H-AS2	H-AS1	H-AS3	H-AS1	H-AS2
	√		√	64	2	H-AS4	H-AS1	H-AS1	H-AS4	H-AS3	H-AS1
	√		√	65	2	H-AS1	H-AS1	H-AS2	H-AS1	H-AS4	H-AS1
	√		√	66	2	H-AS1	H-AS5	H-AS2	H-AS1	H-AS3	H-AS5
	√		√	67	2	H-AS1	H-AS3	H-AS1	H-AS1	H-AS2	H-AS3
	√		√	68	2	H-AS2	H-AS2	H-AS5	H-AS2	H-AS2	H-AS2
	√		√	69	2	H-AS2	H-AS2	H-AS1	H-AS2	H-AS1	H-AS2
	√		√	70	2	H-AS2	H-AS4	H-AS2	H-AS2	H-AS1	H-AS4
	√		√	71	2	H-AS3	H-AS4	H-AS3	H-AS3	H-AS2	H-AS4
	√		no DNA	72	2	H-AS4	H-AS1	H-AS5	H-AS4	H-AS1	H-AS1
	√		√	73	2	H-AS2	H-AS1	H-AS2	H-AS2	H-AS1	H-AS1
	√		√	74	2	H-AS2	H-AS2	H-AS1	H-AS2	H-AS1	H-AS2
	√		√	75	2	H-AS1	H-AS1	H-AS2	H-AS1	H-AS1	H-AS1
	√		√	76	2	H-AS1	H-AS2	H-AS2	H-AS1	H-AS3	H-AS2
	√		√	77	2	H-AS1	H-AS1	H-AS3	H-AS1	H-AS2	H-AS1
	√		F2	78	2	H-AS3	H-AS1	H-AS2	H-AS3	H-AS1	H-AS1
	√		√	79	2	H-AS1	H-AS2	H-AS1	H-AS1	H-AS1	H-AS2
	√		√	80	2	H-AS2	H-AS2	H-AS1	H-AS2	H-AS5	H-AS2
no DNA Pat, aber parents wären vorhanden	√		no DNA	81	2	H-AS2	H-AS1	H-AS1	H-AS2	H-AS1	H-AS1
no DNA Pat, aber parents wären vorhanden	nur Papierform!		no DNA	82	2	H-AS1	H-AS1	H-AS2	H-AS1	H-AS1	H-AS1
parents kommen	nur Papierform!		√	83	2	H-AS1	H-AS5	H-AS4	H-AS1	H-AS1	H-AS5
parents kommen (evtl)	nur Papierform!		√	84	2	H-AS2	H-AS1	H-AS1	H-AS2	H-AS1	H-AS1
no DNA Pat, aber parents wären vorhanden	nur Papierform!		no DNA	85	2	H-AS1	H-AS3	H-AS1	H-AS1	H-AS3	H-AS3
no DNA Pat, aber parents wären vorhanden	nur Papierform!		no DNA	86	2	H-AS4	H-AS3	H-AS1	H-AS4	H-AS1	H-AS3
parents kommen	nur Papierform! Nur M-Nr! M12692		√	87	2	H-AS1	H-AS2	H-AS2	H-AS1	H-AS2	H-AS2
no DNA Pat, aber parents wären vorhanden	nur Papierform!		no DNA	88	2	H-AS1	H-AS1	H-AS4	H-AS1	H-AS3	H-AS1
parents kommen	neu	√	ok	89	2	H-AS4	H-AS1	H-AS2	H-AS4	H-AS1	H-AS1
parents kommen	neu	√	F2	90	2	H-AS1	H-AS5	H-AS1	H-AS1	H-AS1	H-AS5
family complete	neu	√	F2	91	2	H-AS3	H-AS3	H-AS1	H-AS3	H-AS4	H-AS3
parents kommen	neu	√	ok	92	2	H-AS4	H-AS2	H-AS1	H-AS4	H-AS1	H-AS2
parents kommen	neu	√	ok	93	2	H-AS1	H-AS2	H-AS1	H-AS1	H-AS3	H-AS2
parents kommen	neu	√	F2	94	2	H-AS2	H-AS5	H-AS1	H-AS2	H-AS1	H-AS5
parents kommen	neu	√	F2	95	2	H-AS5	H-AS1	H-AS2	H-AS5	H-AS4	H-AS1
parents kommen	neu	√	F2	96	2	H-AS1	H-AS1	H-AS1	H-AS1	H-AS1	H-AS1
parents kommen	neu	√	F2	97	2	H-AS1	H-AS1	H-AS1	H-AS1	H-AS1	H-AS1
parents kommen	neu	√	F2	98	2	H-AS2	H-AS2	H-AS4	H-AS2	H-AS2	H-AS2
parents kommen	neu	√	F2	99	2	H-AS1	H-AS1	H-AS2	H-AS1	H-AS4	H-AS1
parents kommen	neu	√	F2	100	2	H-AS1	H-AS1	H-AS2	H-AS1	H-AS1	H-AS1
parents kommen	neu	√	F2	101	2	H-AS1	H-AS1	H-AS1	H-AS1	H-AS5	H-AS1
parents kommen	neu	√	F2	102	2	H-AS1	H-AS1	H-AS1	H-AS1	H-AS1	H-AS1
parents kommen	neu	√	R2	103	2	H-AS1	H-AS3	H-AS1	H-AS1	H-AS1	H-AS3
parents kommen	neu	√	F2	104	2	H-AS1	H-AS2	H-AS1	H-AS1	H-AS2	H-AS2
parents kommen	neu	√	F2	105	2	H-AS1	H-AS1	H-AS1	H-AS1	H-AS4	H-AS1
parents kommen	neu	√	F2	106	2	H-AS3	H-AS3	H-AS2	H-AS3	H-AS1	H-AS3
parents kommen	neu	√	R2	107	2	H-AS3	H-AS2	H-AS5	H-AS3	H-AS3	H-AS2
parents kommen	neu	√	R2	108	2	H-AS5	H-AS3	H-AS1	H-AS5	H-AS1	H-AS3
parents kommen	neu	√	R2	109	2	H-AS3	H-AS1	H-AS3	H-AS3	H-AS1	H-AS1
parents kommen	neu	√	ok	110	2	H-AS1	H-AS1	H-AS5	H-AS1	H-AS1	H-AS1
parents kommen	neu	√	wdh	111	2	H-AS1	H-AS4	H-AS3	H-AS1	H-AS1	H-AS4
parents kommen	neu	√	wdh	112	2	H-AS1	H-AS2	H-AS1	H-AS1	H-AS2	H-AS2
parents kommen	neu	√	F2	113	2	H-AS2	H-AS1	H-AS1	H-AS2	H-AS3	H-AS1
parents kommen	neu	√	F2	114	2	H-AS3	H-AS3	H-AS1	H-AS3	H-AS1	H-AS3
parents kommen	neu	√	F2	115	2	H-AS2	H-AS1	H-AS1	H-AS2	H-AS1	H-AS1
				116	2	H-AS5	H-AS1	H-AS4	H-AS5	H-AS1	H-AS1
				117	2	H-AS4	H-AS3	H-AS1	H-AS4	H-AS1	H-AS3
				118	2	H-AS1	H-AS1	H-AS2	H-AS1	H-AS1	H-AS1
				119	2	H-AS4	H-AS2	H-AS1	H-AS4	H-AS1	H-AS2
					* 1, trios studied by Zogel et al. 2006; 2, new trios.
